# Supplementary material for: Epigenetic Priming with Decitabine Augments the Therapeutic Effect of Cisplatin on Triple-Negative Breast Cancer Cells through Induction of Proapoptotic Factor NOXA
Source: Cancers (Basel). 2022 Jan 4;14(1):248. doi: 10.3390/cancers14010248 (PMC8749981; doi:10.3390/cancers14010248)
Supplement: Supplementary file 1 [file cancers-14-00248-s001.zip]

Archive with 1 entries (1 files):
- cancers-1489272-supplementary.pdf
